# Supplementary material for: Identification of molecular subtypes and a prognostic signature based on chromatin regulators related genes in prostate cancer
Source: Front Genet. 2023 Jan 10;13:1110723. doi: 10.3389/fgene.2022.1110723 (PMC9871366; doi:10.3389/fgene.2022.1110723)
Supplement: Supplementary file 6 [file DataSheet3.xlsx]

## Sheet: Sheet1
MXD3-RT-F	TGTTGGAATGGACTAAAAGGACC
MXD3-RT-R	GCAGCAGAGCCAAATGCTTG
shMXD3-F-1	CCGGGATGTGGAGAGCCTGGTGTTTCTCGAGAAACACCAGGCTCTCCACATCTTTTTG
shMXD3-R-1	AATTCAAAAAGATGTGGAGAGCCTGGTGTTTCTCGAGAAACACCAGGCTCTCCACATC
shMXD3-F-2	CCGGCATCCAGAAGCTGGAGGATCACTCGAGTGATCCTCCAGCTTCTGGATGTTTTTG
shMXD3-R-2	AATTCAAAAACATCCAGAAGCTGGAGGATCACTCGAGTGATCCTCCAGCTTCTGGATG
